# Supplementary material for: Patient harm associated with serial phlebotomy and blood waste in the intensive care unit: A retrospective cohort study
Source: PLoS One. 2021 Jan 13;16(1):e0243782. doi: 10.1371/journal.pone.0243782 (PMC7806151; doi:10.1371/journal.pone.0243782)
Supplement: S1 Data — (CSV) [file pone.0243782.s005.csv]

Entry_Num	Maj_Bleed	Sex	RBC_Tx	Mortality	Nadir_Hb	Day1_Hb	ICU_Phleb_Lab	ICU_Phleb_Wst	ICU_Phleb_Tot	SOFA	SOFA_Mod
1	0	1	1	0	70	82	17.4	11.1	28.5	1	1
2	0	0	0	0	118	159	46.7	19.8	66.5	7	3
3	0	1	1	0	75	86	31.8	17.4	49.2	5	3
4	0	0	1	0	61	91	27.9	11.8	39.7	11	8
5	0	1	0	1	97	111	37.7	24.2	62	12	9
6	0	1	0	0	87	124	32.8	16.3	49.1	9	6
7	0	1	0	0	98	99	37.5	18.1	55.6	10	10
8	0	0	0	0	108	132	34.3	15.2	49.5	5	3
9	0	0	0	1	95	112	26.3	10.2	36.4	5	5
10	0	1	0	0	101	112	13.5	5.4	18.9	3	3
11	0	1	0	0	97	108	26.8	16.5	43.3	6	5
12	0	1	0	0	101	113	23.7	11.1	34.8	5	3
13	0	1	0	1	88	120	41.4	12.2	53.6	9	5
14	0	0	1	0	61	77	15.6	9.8	25.4	7	7
15	0	1	1	1	63	97	32.6	16.7	49.3	9	8
16	0	1	0	0	108	112	28.1	16.5	44.6	6	5
17	0	1	0	0	94	103	39.4	21.1	60.6	2	2
18	0	0	0	0	78	90	23.2	15.5	38.8	6	4
19	0	1	0	0	84	95	20.6	9.7	30.3	5	5
20	0	1	0	0	104	113	33	17	50.1	4	3
21	0	0	1	0	66	96	37.8	18.5	56.2	5	3
22	0	0	1	0	60	108	37.7	17.1	54.8	11	7
23	0	1	0	0	105	119	39.3	12	51.2	2	2
24	0	0	0	0	95	128	21.8	13.1	34.8	9	7
25	0	0	1	0	63	104	32	14.9	46.9	14	12
26	1	0	1	1	67	161	26	11.7	37.7	13	9
27	0	1	1	0	59	126	22.7	11	33.7	12	8
28	0	0	1	0	48	50	32.2	10.4	42.6	4	4
29	0	1	0	0	0	113	33.1	19.1	52.2	8	4
30	0	1	0	0	125	146	29.5	13.1	42.6	3	3
31	0	0	0	0	112	112	22.6	9.4	32	5	5
32	0	1	0	0	68	114	26.5	13.6	40.1	2	2
33	0	0	0	0	111	123	24.5	12	36.6	13	9
34	0	0	0	0	136	144	16.8	4.4	21.1	0	0
35	1	1	1	0	68	108	25.3	10.4	35.7	11	8
36	0	0	0	0	89	91	18.7	11.3	30	7	7
37	0	0	0	0	102	122	25.4	13.1	38.5	7	7
38	0	1	1	1	48	73	38.2	18.2	56.4	16	12
39	0	0	0	0	80	89	31.3	13.1	44.3	4	4
40	0	0	0	0	74	78	16.4	6.1	22.5	10	10
41	0	1	0	0	83	120	33.4	18.9	52.2	9	5
42	0	1	0	0	133	136	27.9	10.9	38.8	6	3
43	0	0	0	1	68	90	23.1	17.4	40.5	6	6
44	0	1	0	0	58	103	33.2	16	49.1	4	4
45	0	0	0	1	72	160	24.4	11	35.5	11	7
46	0	0	1	1	67	94	40.8	22.2	63	15	11
47	0	0	1	0	65	115	35.3	13.8	49.1	12	8
48	0	0	0	0	134	150	13.8	3.4	17.2	8	4
49	0	0	0	0	71	71	42.4	13.1	55.5	14	11
50	0	0	0	0	102	130	25.6	8.2	33.8	6	3
51	0	0	0	0	103	135	35.3	19.6	54.8	11	7
52	0	1	0	0	87	101	31.2	13.9	45.1	10	6
53	0	1	1	0	104	127	21.6	12.4	34	8	4
54	0	1	1	0	75	95	27.5	9.1	36.5	15	14
55	0	0	1	1	105	118	67.9	28.6	96.5	18	14
56	1	0	0	0	85	110	65.1	39.8	104.9	15	11
57	0	1	1	0	68	105	27.4	13.9	41.3	13	13
58	0	1	0	0	112	112	12.5	5.4	17.9	0	0
59	1	1	1	0	61	91	46.9	26.8	73.7	9	9
60	0	1	0	1	107	130	17.9	8.7	26.6	9	6
61	0	1	0	0	80	80	44.5	10.9	55.4	8	8
62	0	0	0	0	90	108	31.7	12.1	43.8	6	5
63	0	0	1	0	70	105	27.6	12.8	40.5	14	10
64	0	0	1	0	69	94	42.7	18.2	60.9	11	8
65	0	1	0	0	117	134	12.4	5.1	17.5	0	0
66	1	0	1	1	53	84	27	15.2	42.2	6	4
67	0	0	0	0	79	128	29	13.1	42.1	4	4
68	0	0	1	1	68	74	26.3	16.6	42.9	8	8
69	0	0	0	0	82	140	33.3	11.6	44.9	7	4
70	0	1	0	0	76	76	33.1	10.4	43.5	5	5
71	0	0	0	0	97	97	32.3	19.6	51.8	5	5
72	0	0	0	0	90	113	31.6	17.4	49	5	3
73	0	0	0	0	112	122	23.3	10.6	33.9	9	7
74	0	1	0	0	96	105	8.4	6.5	14.9	7	3
75	0	0	1	0	60	77	36.8	16.3	53.1	1	1
76	0	1	0	0	98	139	33.1	14.1	47.3	4	4
77	0	0	0	0	107	113	28.4	13.1	41.4	7	5
78	0	1	0	0	124	131	14.9	12.2	27.1	1	1
79	0	0	1	1	43	86	22.5	8.6	31.1	5	3
80	1	0	1	1	67	116	41.4	21.8	63.1	10	8
81	0	1	0	1	110	119	20.8	10.9	31.6	10	7
82	0	1	1	1	66	119	27.8	10.9	38.7	11	7
83	1	0	0	1	74	100	34.8	16.2	50.9	6	3
84	1	0	1	0	57	99	77.5	32.6	110.1	7	7
85	1	0	0	0	94	138	38.3	17.4	55.7	8	5
86	0	1	1	0	57	117	20.8	8.9	29.8	14	10
87	1	1	1	0	63	135	36.3	17.7	54	4	4
88	0	0	0	1	138	158	14.3	1.7	16	4	3
89	0	1	0	0	96	97	10.8	4.8	15.7	4	4
90	0	0	0	0	64	89	13.1	7.5	20.7	7	5
91	0	0	0	0	117	120	21.9	16.2	38	7	3
92	0	0	1	1	67	74	28.2	9.9	38.2	7	7
93	1	0	1	1	64	129	40.1	19.2	59.3	1	1
94	0	0	0	0	93	111	39.7	19.1	58.8	10	10
95	1	1	0	0	78	138	25.2	11.3	36.5	7	3
96	0	0	1	0	65	71	37.1	17.4	54.5	5	5
97	0	0	1	1	58	79	33.4	11.4	44.7	14	10
98	0	0	0	1	72	83	26.7	4.4	31.1	4	4
99	0	0	0	0	135	153	26.9	6.5	33.4	0	0
100	0	0	0	0	110	123	23.2	12.3	35.5	8	4
101	1	0	1	0	61	95	39.2	19.2	58.5	15	11
102	0	1	0	1	110	139	21.9	7	28.9	7	3
103	0	1	0	0	78	111	12.9	6.3	19.2	6	3
104	0	0	0	0	124	126	20.6	11.3	31.9	2	2
105	0	0	0	0	109	113	31.7	17.4	49.1	6	6
106	0	0	0	0	106	120	47.8	13.1	60.8	7	7
107	1	1	0	0	65	105	22.5	7	29.5	2	2
108	0	0	0	1	76	82	20.5	8.7	29.2	8	7
109	1	0	1	0	70	102	25.3	10.2	35.5	9	7
110	0	0	1	0	66	103	55.4	17.4	72.8	9	6
111	0	1	1	1	63	67	38.4	14	52.3	9	9
112	0	1	0	0	78	97	37.5	16.3	53.8	4	4
113	1	0	0	1	91	148	59.9	22.4	82.3	9	5
114	0	0	0	1	93	133	8.4	5.4	13.8	8	5
115	0	1	1	0	59	59	38	20.1	58.1	10	7
116	0	0	0	0	87	96	33.2	9.4	42.6	2	2
117	0	0	0	0	112	128	41	12.3	53.3	7	3
118	0	0	0	1	64	133	17	7	24	4	4
119	0	1	0	0	91	102	29.1	13.4	42.6	6	3
120	0	1	0	0	123	131	22	10.2	32.2	5	5
121	0	0	0	0	73	73	12.8	6.5	19.4	2	2
122	0	0	1	1	66	114	70.1	49.9	120	15	11
123	0	1	0	0	71	100	31.2	18.6	49.8	10	7
124	0	0	0	1	87	111	53.4	29.8	83.2	13	9
125	0	0	1	1	68	75	89.1	57	146.1	16	13
126	0	0	1	1	67	120	23.1	8.4	31.5	17	16
127	0	0	0	0	98	131	42.1	27	69.1	9	9
128	1	1	1	1	77	110	41.9	14.8	56.7	11	11
129	0	0	1	1	64	73	30.2	13.1	43.3	7	6
130	0	0	1	0	63	79	42.3	13.9	56.2	16	12
131	0	0	0	0	80	122	27	12.7	39.8	6	6
132	0	0	0	0	109	123	19.9	9.2	29.1	4	3
133	0	0	1	0	89	89	33.6	15.2	48.9	4	4
134	0	0	0	1	97	115	35.9	13.9	49.9	7	3
135	0	1	1	0	68	117	40.1	15.7	55.8	10	10
136	1	1	0	0	100	135	24.1	12.7	36.8	10	6
137	0	0	0	0	132	143	25.3	9.8	35	1	1
138	0	1	0	0	102	107	15.9	3.6	19.5	5	5
139	0	1	0	0	118	127	12.1	5.1	17.2	1	1
140	0	0	1	0	65	97	30.2	13.1	43.2	14	10
141	0	0	1	0	86	98	33.8	17.4	51.2	10	8
142	0	0	1	1	79	90	49.4	23.2	72.6	10	10
143	0	0	0	0	120	142	15.5	7.4	22.9	9	5
144	0	1	0	0	76	104	40.1	13.1	53.2	7	5
145	1	0	1	0	70	127	30	16.4	46.4	10	6
146	0	0	1	0	64	87	31.5	10.4	41.9	3	3
147	0	1	1	1	61	82	28.3	10.2	38.4	2	2
148	0	0	0	0	127	144	29.3	16.9	46.2	4	4
149	0	0	1	0	56	56	38.3	18.5	56.8	4	4
150	1	1	1	0	41	71	45.5	16.3	61.8	10	6
151	0	1	1	0	40	40	46.9	18.5	65.4	7	7
152	0	0	0	0	110	123	28.5	6.5	35	10	10
153	0	1	1	0	69	108	32.9	16.7	49.6	11	7
154	0	0	1	0	68	77	38.7	18	56.7	10	6
155	0	0	0	0	113	120	27.7	13.1	40.7	10	6
156	0	1	0	0	74	95	31.1	11.2	42.3	11	7
157	1	0	1	0	65	121	33.3	17.4	50.7	8	8
158	0	1	0	0	96	116	28.3	9.4	37.7	7	3
159	0	1	0	0	73	78	40.5	24.9	65.4	8	8
160	1	0	0	0	71	98	30.6	19.5	50.1	4	4
161	0	0	0	0	123	144	25.6	9.3	35	7	3
162	0	0	0	0	100	178	24.3	9.8	34	5	4
163	0	1	0	0	125	125	28.2	15.2	43.4	8	4
164	0	0	1	0	80	111	27	13.1	40.1	11	8
165	0	1	1	0	75	75	25.3	14.5	39.8	7	3
166	0	0	1	1	62	67	26.2	15.2	41.4	7	7
167	1	0	1	1	61	126	70.5	40.5	111	11	11
168	0	0	1	0	69	82	28.5	10.9	39.4	12	9
169	1	0	0	0	104	119	38.3	11.3	49.6	5	5
170	0	0	1	0	64	79	20.3	5.2	25.5	4	4
171	0	0	0	0	105	140	34.8	13.1	47.9	3	3
172	0	0	0	0	103	109	23.3	10.2	33.5	2	2
173	0	0	0	0	88	100	26.3	14.1	40.4	8	8
174	0	0	0	0	76	97	27.6	10.9	38.5	7	7
175	0	0	0	1	120	120	25.6	10.3	35.9	5	3
176	0	1	0	0	89	107	27.1	13.9	41	7	5
177	0	0	1	0	63	105	50.8	26.5	77.3	14	10
178	0	1	0	1	98	110	25.8	14.8	40.6	6	4
179	0	0	1	1	69	88	86.8	45	131.7	13	9
180	0	1	0	0	70	85	27.6	9.9	37.5	9	6
181	0	0	1	0	58	91	43	16.6	59.6	6	4
182	0	1	1	0	60	78	30.1	12.2	42.3	2	2
183	0	1	0	0	111	113	24.1	7.6	31.7	3	3
184	0	0	1	0	69	86	51.1	15.5	66.6	7	7
185	0	1	1	0	68	107	38.7	18	56.7	4	4
186	0	1	1	0	77	96	29.2	12.6	41.7	4	4
187	0	0	0	0	97	121	38.5	22.8	61.3	3	3
188	1	0	0	0	106	158	35.8	17.1	52.8	10	6
189	0	0	0	0	105	121	32.4	11.6	44	10	6
190	0	0	1	0	71	99	34.6	16.9	51.5	14	11
191	0	0	0	0	108	111	33	13.1	46.1	8	5
192	0	0	1	1	48	59	38	12	50	5	5
193	0	1	0	0	92	105	26.3	8.7	35	4	3
194	0	0	0	0	120	139	16.7	8.2	24.8	4	3
195	0	1	0	0	93	93	10.9	3.6	14.5	9	5
196	0	0	0	0	123	123	25	7	32	4	4
197	0	1	1	0	62	110	23.1	8.7	31.8	6	4
198	0	0	1	0	87	93	30.4	9.2	39.6	11	8
199	0	1	1	1	64	81	37.3	15	52.3	5	5
200	1	0	1	1	47	65	54.7	26.6	81.4	17	13
201	1	0	1	0	64	103	61.7	25.2	86.9	11	7
202	1	0	1	0	65	105	47.3	19.1	66.4	4	4
203	0	1	0	1	72	90	29.4	14.1	43.6	7	7
204	0	0	1	1	61	136	56.6	25.5	82.1	18	15
205	0	0	1	0	61	100	23.3	12.7	36	16	12
206	0	1	0	0	97	115	27.9	13.1	41	11	7
207	0	1	1	0	68	106	31.3	11.6	42.9	10	6
208	0	0	0	1	96	118	57.3	39.2	96.5	16	12
209	0	1	0	1	71	127	28.9	17.4	46.3	13	10
210	0	0	1	0	65	94	41.1	17.8	58.8	9	9
211	0	0	0	0	106	111	27.9	13.1	41	4	4
212	0	0	0	1	117	138	78.1	51.6	129.7	15	11
213	0	0	1	0	65	65	46.9	17.4	64.3	4	4
214	0	0	1	1	61	79	45.1	19.3	64.3	13	9
215	0	1	1	0	69	106	48.2	25.6	73.8	6	4
216	0	0	1	0	91	121	24.1	13.1	37.2	6	4
217	1	1	1	1	55	94	95.2	48.7	143.9	6	6
218	0	1	0	0	82	90	31.3	17.4	48.7	4	3
219	0	1	0	0	82	105	42.5	24.9	67.4	9	9
220	0	1	0	0	100	124	17.5	8.7	26.2	4	4
221	0	1	0	0	120	127	11.2	5.3	16.5	3	3
222	0	0	1	0	68	81	42.1	20.7	62.8	14	10
223	0	1	0	0	88	100	18.3	4.4	22.6	1	1
224	0	0	1	1	84	97	22.4	9.2	31.7	8	4
225	0	0	0	0	118	155	34.9	14.3	49.2	10	8
226	0	1	1	1	76	109	88.8	43.5	132.3	14	10
227	0	1	0	0	98	98	36.6	17.4	54	1	1
228	0	0	0	0	122	122	35.1	23	58.1	7	4
229	0	1	0	0	138	149	13.7	6.1	19.8	2	2
230	0	1	0	0	79	118	31.6	13.1	44.7	4	4
231	1	0	1	1	66	128	45.2	24.4	69.6	12	10
232	0	0	0	0	99	116	31.4	12	43.3	7	4
233	0	0	1	0	81	103	22.8	10.6	33.4	11	11
234	0	0	0	0	86	92	18.5	8.7	27.2	7	3
235	0	0	1	0	89	107	24.3	13.1	37.3	12	9
236	0	1	1	0	59	80	37.6	16.9	54.5	10	8
237	0	0	0	0	104	128	21.8	8.7	30.5	12	9
238	0	1	0	0	89	102	48.4	16	64.4	7	3
239	0	1	0	0	84	90	32.2	14.3	46.5	8	4
240	0	0	0	1	121	121	24.7	10.4	35.1	5	5
241	0	0	1	0	68	77	16.4	8.7	25.1	3	3
242	0	1	0	0	89	107	21	8.3	29.3	7	4
243	0	1	0	0	93	112	25.7	17.4	43.1	5	5
244	0	0	1	1	95	123	33.2	17.7	50.9	10	9
245	0	0	0	1	104	157	34.6	16.5	51.1	10	6
246	0	0	1	0	60	111	42.5	20.4	63	17	14
247	0	0	1	0	69	103	23.4	14.5	37.9	9	7
248	0	1	1	0	65	81	49.8	21.5	71.3	17	14
249	1	1	1	0	51	51	41.4	20.6	62	4	4
250	0	0	0	0	68	114	21.2	10.2	31.4	8	4
251	0	0	0	0	91	95	21.5	8.7	30.2	8	5
252	1	1	1	1	46	82	68.6	41.6	110.2	14	10
253	0	0	0	0	107	111	35.5	19.6	55.1	2	2
254	0	0	0	0	93	117	30.2	15.8	46	1	1
255	0	1	0	0	100	108	19.3	6.5	25.8	8	8
256	0	0	0	0	112	121	27.8	17.4	45.2	7	3
257	0	0	1	1	58	79	104.6	64.1	168.7	16	12
258	0	0	1	0	53	75	36.4	10.2	46.6	8	6
259	0	0	1	1	63	81	51.2	24.9	76.1	15	11
260	0	0	1	0	56	72	63.3	27.4	90.7	14	10
261	0	0	0	0	103	167	46	19.9	65.9	3	3
262	0	0	0	0	88	102	33.4	15	48.4	12	12
263	0	1	0	0	100	108	25.3	13.8	39.1	2	2
264	0	0	1	0	74	74	36.5	13.1	49.6	6	6
265	0	1	0	1	114	130	12.3	5.5	17.8	3	3
266	0	1	0	0	81	81	34.3	16.5	50.8	7	7
267	0	0	0	0	92	125	40.7	13.1	53.7	3	3
268	0	1	1	0	63	83	36.9	15.7	52.7	8	7
269	0	1	1	0	66	89	37.9	19.9	57.7	11	7
270	0	1	0	0	125	136	16.1	3.6	19.7	2	2
271	0	1	0	0	120	131	25.8	10.9	36.6	0	0
272	0	1	0	0	92	110	19.8	6.5	26.3	3	3
273	0	0	1	0	59	60	36.9	15.8	52.7	8	5
274	0	0	0	0	99	108	39.8	15.2	55	7	5
275	0	0	1	0	64	78	40.7	17.4	58.1	7	7
276	0	0	1	0	63	93	28.8	13.1	41.9	0	0
277	0	1	0	1	85	119	48.8	23.2	72	7	3
278	0	1	1	0	68	96	31.2	15	46.1	7	3
279	0	0	0	0	136	143	18.3	6.5	24.8	0	0
280	0	0	1	0	64	86	60.3	19.6	79.8	4	4
281	0	0	1	1	69	69	27.6	8.7	36.3	8	8
282	0	1	1	0	78	97	22.5	7.3	29.8	8	6
283	1	1	1	1	60	119	38	15	53	7	4
284	0	0	0	0	91	136	27	12.5	39.5	7	3
285	0	1	0	0	73	121	21.9	11	32.9	4	4
286	1	0	1	1	50	73	53.9	27.7	81.5	7	7
287	0	1	0	0	88	95	25.9	14.3	40.2	3	3
288	0	0	1	0	65	70	71.8	40.5	112.3	12	10
289	0	1	0	0	87	104	28.5	15.2	43.7	10	7
290	0	1	0	0	104	149	42.9	20.5	63.4	7	4
291	0	0	1	0	63	74	21.9	11.3	33.2	7	7
292	0	1	0	0	134	138	24.8	7	31.8	9	9
293	0	1	1	0	68	85	15.5	8.4	23.9	4	4
294	0	0	0	0	110	112	20.9	7.6	28.5	3	3
295	0	0	1	0	65	65	49.3	20.7	69.9	7	7
296	0	0	0	0	72	101	47.5	16	63.5	11	7
297	0	1	1	0	61	81	39.2	19.1	58.3	13	10
298	0	0	1	1	68	97	33.4	11.4	44.8	4	4
299	0	1	1	0	59	70	40.3	14.5	54.8	15	14
300	0	0	0	1	117	143	49.3	18.5	67.8	10	6
301	0	0	1	1	55	90	65.3	36.3	101.5	18	14
302	0	0	0	0	88	109	35.4	12.3	47.8	9	5
303	0	0	0	0	110	133	27.1	13.5	40.5	3	3
304	0	0	0	0	116	130	27.1	13.1	40.1	9	7
305	1	0	1	0	79	117	40	19.9	59.9	14	10
306	0	0	0	0	86	99	39.9	17.4	57.3	20	16
307	0	0	1	0	60	65	36.1	18.6	54.7	12	8
308	0	1	1	0	59	70	34.6	10.9	45.5	12	9
309	0	1	1	0	69	73	31.7	10.9	42.5	6	6
310	1	1	1	0	47	71	67	32.5	99.6	3	3
311	1	0	0	1	60	112	32.6	16.7	49.3	3	3
312	0	0	0	0	113	135	27	12	39	7	4
313	0	0	0	0	115	120	45.3	21.8	67	3	3
314	0	1	0	0	85	96	42	18.2	60.1	8	4
315	0	0	0	0	106	109	31.9	19.6	51.5	1	1
316	0	1	1	0	67	76	16.9	9.6	26.5	3	3
317	0	1	0	0	93	98	27.9	9.8	37.7	2	2
318	0	0	1	0	78	94	32	16.8	48.8	13	10
319	1	1	1	0	68	129	34	18.1	52.1	7	6
320	0	0	0	0	83	138	40	15.8	55.8	8	5
321	0	0	1	0	63	112	56.8	23.9	80.8	17	13
322	0	0	1	0	56	56	28.8	10.4	39.2	13	9
323	0	1	1	1	68	79	42.9	19.6	62.5	5	5
324	0	1	1	0	61	95	75.9	26.1	102	4	4
325	0	0	1	0	65	65	67.6	22.8	90.5	10	8
326	1	1	1	1	69	100	55.1	22.8	78	4	4
327	0	1	0	0	72	99	44.8	15.8	60.6	11	11
328	0	0	0	0	70	117	32.5	17	49.6	8	8
329	0	0	0	1	96	123	44.3	16.9	61.1	13	9
330	0	0	1	0	69	98	40.5	16	56.5	12	12
331	0	0	0	0	72	94	27.5	7.6	35.1	11	8
332	1	0	1	1	67	121	35.2	17.9	53.1	10	6
333	0	0	0	0	133	159	27.2	10.9	38	10	8
334	0	0	1	1	31	117	49.1	21.9	71	15	15
335	0	0	0	0	99	114	26.2	12.4	38.6	7	4
336	0	1	1	0	64	71	42.5	19.4	61.9	4	4
337	0	0	0	0	83	134	35.4	16.3	51.7	7	6
338	0	0	0	0	77	84	37.6	13.1	50.7	13	10
339	0	0	1	0	67	72	24.5	9.8	34.3	4	4
340	0	0	0	0	105	121	14.9	3.6	18.4	4	3
341	0	1	0	0	88	107	25.8	6.5	32.3	8	5
342	0	1	0	0	98	104	25.4	8.7	34.1	7	7
343	0	0	0	0	103	119	18.6	6.4	25	6	4
344	0	1	1	0	82	115	30.2	13.1	43.3	11	9
345	1	1	1	0	55	91	26.2	11.3	37.5	8	8
346	0	1	0	0	72	97	29.5	13.1	42.6	7	5
347	0	0	0	0	74	93	46.7	23.2	69.9	16	12
348	0	0	1	0	69	86	35.8	16	51.7	9	6
349	0	0	0	0	111	120	12.4	4.4	16.7	4	4
350	0	0	0	0	115	120	20.9	9.8	30.7	9	9
351	0	1	0	1	118	156	18.3	10.2	28.4	8	4
352	0	0	0	0	71	95	34.4	16.8	51.2	11	7
353	0	0	1	1	75	75	34.3	21.8	56.1	13	10
354	0	0	0	0	106	108	42.9	17.4	60.3	3	3
355	0	1	0	1	94	103	11.8	4.9	16.7	5	3
356	0	0	0	0	77	116	18.4	6.1	24.5	14	11
357	0	1	1	0	35	49	24.3	6.8	31.1	0	0
358	0	1	1	0	57	87	23.7	11	34.7	7	4
359	0	0	0	0	121	128	23.7	8.7	32.4	4	3
360	1	0	1	1	59	119	67.2	31.7	98.9	13	11
361	1	1	0	0	90	146	23.2	14.5	37.7	10	6
362	0	1	0	0	95	108	44.5	20.9	65.3	6	5
363	0	0	1	0	64	125	37.5	19.4	56.9	15	11
364	0	0	0	0	97	112	32.3	18.5	50.7	3	3
365	0	0	0	1	117	117	31.3	13.1	44.3	4	3
366	0	1	0	0	89	96	29.6	12.8	42.3	9	6
367	0	1	0	0	0	0	27.8	13.1	40.8	11	11
368	0	0	0	0	97	104	26.8	11.4	38.2	10	8
369	0	1	0	1	114	135	15.3	5.8	21.1	7	3
370	0	0	0	0	82	88	24.7	5.2	29.9	1	1
371	0	1	0	0	105	119	34.8	14.9	49.7	7	3
372	0	0	0	0	105	129	33.7	22.2	55.9	10	7
373	0	0	0	0	90	98	25.9	12.1	38	9	6
374	0	0	0	0	80	113	28.1	11.8	39.9	7	4
375	0	1	0	0	118	133	26.9	8.7	35.6	3	3
376	0	0	0	1	76	81	23	10.9	33.9	8	8
377	0	1	0	0	134	140	14.8	6.2	21	3	3
378	0	0	0	0	80	88	29.9	18.3	48.2	8	8
379	0	1	0	0	86	100	31.5	18	49.5	6	4
380	0	1	0	0	105	121	22.1	8.7	30.8	10	6
381	0	0	0	0	80	94	34	16.7	50.7	9	6
382	0	1	1	1	59	113	33.3	14.3	47.6	11	7
383	0	0	0	0	117	117	26.7	17.4	44.1	3	3
384	0	0	0	0	80	109	29.3	11.8	41.1	4	4
385	0	0	1	0	68	83	42.3	14.1	56.5	12	10
386	0	0	1	0	71	136	44	25.4	69.4	7	4
387	0	0	0	1	78	109	74.7	48.5	123.2	14	11
388	0	0	0	0	136	145	26.7	11.3	38	6	6
389	0	0	0	0	95	99	43.3	12	55.2	3	3
390	0	0	1	1	64	95	34.2	14.4	48.6	14	10
391	0	1	0	1	92	112	31	14.2	45.2	9	7
392	0	1	1	0	60	108	51.8	27.2	79	12	12
393	0	0	1	0	71	90	21.6	12	33.6	9	7
394	0	1	0	0	89	92	12.1	7.3	19.3	2	2
395	0	0	1	0	61	109	33.8	15.5	49.3	9	9
396	0	1	1	0	58	70	41	13.1	54.1	6	6
397	0	0	1	0	66	80	53.2	23.3	76.6	13	9
398	0	1	0	0	140	140	13.6	5.2	18.8	7	4
399	0	0	0	1	94	107	22.4	11.1	33.5	8	6
400	0	1	0	0	118	122	18.3	11.2	29.5	8	4
401	0	1	1	0	49	105	36	11.7	47.7	5	5
402	0	0	0	0	89	89	36.4	9.6	46	6	6
403	0	0	0	1	81	96	26.4	14.6	41	10	9
404	0	1	0	0	0	96	29.1	16.7	45.8	12	12
405	0	1	1	0	68	91	41.6	10.9	52.5	10	10
406	0	0	0	0	107	121	25.9	9.6	35.4	5	5
407	1	1	1	1	39	117	29.8	10.3	40	5	5
408	0	0	0	0	137	141	22.3	6.8	29.1	6	6
409	0	0	1	0	69	90	39.6	18	57.6	7	4
410	0	1	1	0	64	91	17.6	9.8	27.4	3	3
411	0	1	0	1	122	137	19.4	6	25.4	7	4
412	0	0	1	0	75	89	18.4	6.8	25.3	4	4
413	0	0	1	1	62	92	43.9	19.4	63.4	10	7
414	0	1	0	0	96	101	16.3	4.4	20.6	0	0
415	0	0	1	0	65	72	75.6	23	98.6	17	13
416	0	1	0	1	102	128	23.8	10.2	34.1	4	4
417	0	0	0	0	77	103	18	7.7	25.7	10	6
418	0	1	1	0	55	55	54.3	24.7	79	6	6
419	0	1	0	0	112	118	21.8	14.5	36.3	5	4
420	0	1	0	0	69	86	12.6	4.4	16.9	5	5
421	0	0	0	0	73	82	35.2	22.4	57.6	8	8
422	0	1	1	1	59	75	41.1	17.1	58.2	3	3
423	0	1	0	0	114	140	20.6	8	28.6	3	3
424	0	0	0	0	114	151	34.7	20.1	54.8	9	5
425	0	1	1	1	65	112	34.4	16.9	51.3	6	4
426	0	0	0	0	93	100	32.5	11.6	44.1	5	5
427	0	0	0	0	90	98	13.4	5.6	19	5	4
428	0	0	1	0	58	58	40	11.3	51.3	13	9
