# Supplementary material for: Patient harm associated with serial phlebotomy and blood waste in the intensive care unit: A retrospective cohort study
Source: PLoS One. 2021 Jan 13;16(1):e0243782. doi: 10.1371/journal.pone.0243782 (PMC7806151; doi:10.1371/journal.pone.0243782)
Supplement: S2 Data — (CSV) [file pone.0243782.s006.csv]

Time_of_Draw	Location	Volume_Wasted_mL	Line
9:27:00 AM	MSICU	1.5	arterial
9:45:00 AM	MSICU	4	unknown
10:05:00 AM	MSICU	3	dialysis
11:35:00 AM	MSICU	10.5	unknown
12:05:00 AM	MSICU	5	unknown
2:10:00 PM	MSICU	3.5	arterial
2:25:00 PM	MSICU	5	arterial
2:40:00 PM	MSICU	3	arterial
4:00:00 PM	MSICU	4	arterial
4:15:00 PM	MSICU	4.5	arterial
4:40:00 PM	MSICU	2	arterial
9:30:00 AM	MSICU	6.5	arterial
10:00:00 AM	MSICU	3	arterial
10:40:00 AM	MSICU	3	arterial
12:10:00 PM	MSICU	4.2	arterial
1:30:00 PM	MSICU	3	arterial
2:10:00 PM	MSICU	6	arterial
2:45:00 PM	MSICU	2.5	arterial
3:15:00 PM	MSICU	20	picc
4:10:00 PM	MSICU	3	arterial
4:20:00 PM	MSICU	5	arterial
9:25:00 AM	MSICU	3	arterial
9:55:00 AM	MSICU	6	arterial
10:15:00 AM	MSICU	3	arterial
10:20:00 AM	MSICU	3	central
11:30:00 AM	MSICU	3	arterial
12:00:00 PM	MSICU	6	arterial
12:05:00 PM	MSICU	6	central
12:15:00 PM	MSICU	9.5	unknown
2:33:00 PM	MSICU	3	IV
2:45:00 PM	MSICU	5	arterial
4:45:00 PM	MSICU	4.5	CRRT
4:55:00 PM	MSICU	4	picc
9:03:00 AM	MSICU	1	arterial
9:45:00 AM	MSICU	4	arterial
10:30:00 AM	MSICU	4.4	arterial
10:55:00 AM	MSICU	6.5	arterial
11:25:00 AM	MSICU	2	arterial
11:55:00 AM	MSICU	3	arterial
12:00:00 PM	MSICU	3	arterial
12:10:00 PM	MSICU	4.5	arterial
1:45:00 PM	MSICU	3	arterial
1:58:00 PM	MSICU	5	arterial
4:00:00 PM	MSICU	4	arterial
11:10:00 PM	MSICU	2.5	arterial
11:55:00 PM	MSICU	2.3	arterial
11:57:00 PM	MSICU	2.4	arterial
12:00:00 AM	MSICU	4.5	arterial
12:35:00 AM	MSICU	4	picc
1:10:00 AM	MSICU	4	picc
2:25:00 AM	MSICU	3.5	arterial
2:35:00 AM	MSICU	10	picc
3:10:00 AM	MSICU	3.5	arterial
3:10:00 AM	MSICU	4	arterial
3:25:00 AM	MSICU	3	arterial
3:45:00 AM	MSICU	3.5	arterial
4:05:00 AM	MSICU	3	arterial
5:30:00 AM	MSICU	10	picc
5:35:00 AM	MSICU	2.5	arterial
5:50:00 AM	MSICU	6	arterial
5:55:00 AM	MSICU	2	arterial
6:10:00 AM	MSICU	2.5	arterial
6:30:00 AM	MSICU	4	arterial
2:55:00 PM	MSICU	6	arterial
3:20:00 PM	MSICU	5	arterial
3:55:00 PM	MSICU	5.5	arterial
4:05:00 PM	MSICU	2.75	arterial
4:08:00 PM	MSICU	3	arterial
4:28:00 PM	MSICU	3	arterial
5:10:00 PM	MSICU	3	arterial
5:35:00 PM	MSICU	3.2	arterial
6:00:00 PM	MSICU	3	arterial
6:10:00 PM	MSICU	2	arterial
6:27:00 PM	MSICU	6	arterial
7:35:00 PM	MSICU	4	arterial
8:30:00 PM	MSICU	3	picc
9:20:00 PM	MSICU	3.5	arterial
2:35:00 PM	MSICU	5	arterial
2:50:00 PM	MSICU	6	arterial
3:15:00 PM	MSICU	4	central
3:40:00 PM	MSICU	3	picc
3:55:00 PM	MSICU	4	picc
4:05:00 PM	MSICU	3	arterial
4:40:00 PM	MSICU	6.3	unknown
5:50:00 PM	MSICU	5	arterial
5:53:00 PM	MSICU	4.5	arterial
8:15:00 PM	MSICU	3	arterial
8:43:00 PM	MSICU	3	arterial
2:32:00 PM	MSICU	2.2	arterial
2:47:00 PM	MSICU	5	arterial
3:15:00 PM	MSICU	2.2	arterial
3:58:00 PM	MSICU	6	arterial
4:10:00 PM	MSICU	4	arterial
5:20:00 PM	MSICU	3	arterial
5:45:00 PM	MSICU	1.5	arterial
5:50:00 PM	MSICU	3.5	arterial
5:52:00 PM	MSICU	3	arterial
6:05:00 PM	MSICU	5.5	arterial
6:30:00 PM	MSICU	6.5	arterial
7:00:00 PM	MSICU	6.5	arterial
7:55:00 PM	MSICU	6.5	arterial
8:10:00 PM	MSICU	5.5	arterial
8:55:00 PM	MSICU	6.5	arterial
10:55:00 PM	MSICU	2.5	arterial
11:05:00 PM	MSICU	4.5	arterial
12:00:00 AM	MSICU	2	arterial
12:45:00 AM	MSICU	2.5	arterial
12:55:00 AM	MSICU	6.5	arterial
3:00:00 AM	MSICU	10	central
3:20:00 AM	MSICU	5	arterial
4:00:00 AM	MSICU	5	arterial
4:25:00 AM	MSICU	4.5	arterial
4:30:00 AM	MSICU	4.5	central
4:45:00 AM	MSICU	4	picc
4:55:00 AM	MSICU	3	picc
5:00:00 AM	MSICU	3.5	arterial
5:40:00 AM	MSICU	7	arterial
5:45:00 AM	MSICU	4.5	arterial
5:46:00 AM	MSICU	3.5	arterial
6:05:00 AM	MSICU	10	picc
6:10:00 AM	MSICU	3	arterial
6:20:00 AM	MSICU	4.5	arterial
12:00:00 AM	MSICU	6	picc
12:10:00 AM	MSICU	1.8	arterial
12:15:00 AM	MSICU	1	arterial
1:12:00 AM	MSICU	3	arterial
2:15:00 AM	MSICU	5	arterial
2:55:00 AM	MSICU	8	central
3:15:00 AM	MSICU	3	IV
3:45:00 AM	MSICU	3	arterial
3:46:00 AM	MSICU	4.5	arterial
3:50:00 AM	MSICU	2	arterial
4:28:00 AM	MSICU	4.5	arterial
4:35:00 AM	MSICU	4.5	arterial
4:50:00 AM	MSICU	4.5	arterial
4:55:00 AM	MSICU	3	central
5:00:00 AM	MSICU	3.5	arterial
5:01:00 AM	MSICU	5	picc
5:45:00 AM	MSICU	6	picc
5:50:00 AM	MSICU	5	unknown
6:15:00 AM	MSICU	4	picc
6:35:00 AM	MSICU	6	arterial
